# Supplementary material for: Integrated Bioinformatic Analysis of the Shared Molecular Mechanisms Between Osteoporosis and Atherosclerosis
Source: Front Endocrinol (Lausanne). 2022 Jul 22;13:950030. doi: 10.3389/fendo.2022.950030 (PMC9353191; doi:10.3389/fendo.2022.950030)
Supplement: Supplementary file 5 [file Table_2.xlsx]

## Sheet: OP
miRNA name	Evidence	Disease name	PMID	Description
hsa-let-7g	circulation_biomarker_diagnosis_ns	Osteoporosis	26026730	In total 6 miRNAs, miR-10a-5p, miR-10b-5p, miR-133b, miR-22-3p, miR-328-3p, and let-7g-5p exhibited significantly different serum levels in response to fracture
hsa-let-7g	other	Osteoporosis	27665867	An insertion/deletion polymorphism within the 3'‑untranslated region of COL1A2 confers susceptibility to osteoporosis.
hsa-mir-133	target gene	Osteoporosis	26013661	Estrogen deficiency is associated with miR-133 overexpression.MiR-133 can induce postmenopausal osteoporosis by weakening osteogenic differentiation of hMSCs, at least partly through repressing SLC39A1 expression.
hsa-mir-133a-1	circulation_biomarker_diagnosis_ns	Osteoporosis	22506038	miR-133a in circulating monocytes is a potential biomarker for postmenopausal osteoporosis.
hsa-mir-133a-2	circulation_biomarker_diagnosis_ns	Osteoporosis	22506038	miR-133a in circulating monocytes is a potential biomarker for postmenopausal osteoporosis.
hsa-mir-137	target gene	Osteoporosis	29786747	MicroRNA-137 dysregulation predisposes to osteoporotic fracture by impeding ALP activity and expression via suppression of leucine-rich repeat-containing G-protein-coupled receptor 4 expression.
hsa-mir-139	target gene	Osteoporosis	30382082	MicroRNA-139-3p regulates osteoblast differentiation and apoptosis by targeting ELK1 and interacting with long noncoding RNA ODSM.
hsa-mir-140	circulation_biomarker_diagnosis_ns	Osteoporosis	30171938	Serum miRNAs miR-140-3p and miR-23b-3p as potential biomarkers for osteoporosis and osteoporotic fracture in postmenopausal Mexican-Mestizo women.
hsa-mir-144	target gene	Osteoporosis	29334613	Reduced miR-144-3p expression in serum and bone mediates osteoporosis pathogenesis by targeting RANK.
hsa-mir-148a	epigenetics	Osteoporosis	27900532	MiR-148a the epigenetic regulator of bone homeostasis is increased in plasma of osteoporotic postmenopausal women.
hsa-mir-150	therapeutic target	Osteoporosis	26212040	miR-150 may have potential therapeutic applications in promoting bone formation in certain disease settings, such as in osteoporosis and in elderly patients.
hsa-mir-181a	target gene	Osteoporosis	29845202	Regulatory effects of miRNA‑181a on FasL expression in bone marrow mesenchymal stem cells and its effect on CD4+T lymphocyte apoptosis in estrogen deficiency‑induced osteoporosis.
hsa-mir-205	target gene	Osteoporosis	26170952	The miR-205 antisense largely abolished the inhibitory effect of STAT3 activation on the levels of CHOP protein.
hsa-mir-21	other	Osteoporosis	30116953	The pivotal role of microRNA-21 in osteoclastogenesis inhibition by anthracycline glycoside aloin.
hsa-mir-210	other	Osteoporosis	25503465	miR-210 played an important role in ameliorating the estrogen deficiency caused-postmenopausal osteoporosis through promotion the VEGF expression and osteoblast differentiation.
hsa-mir-216a	therapeutic target	Osteoporosis	26206089	our findings suggest that miR-216a may serve as a novel therapeutic agent for the prevention and treatment of osteoporosis and other bone metabolism-related diseases.
hsa-mir-218	target gene	Osteoporosis	30016774	MicroRNA-218 Negatively Regulates Osteoclastogenic Differentiation by Repressing the Nuclear Factor-κB Signaling Pathway and Targeting Tumor Necrosis Factor Receptor 1.
hsa-mir-23b	circulation_biomarker_diagnosis_ns	Osteoporosis	30171938	Serum miRNAs miR-140-3p and miR-23b-3p as potential biomarkers for osteoporosis and osteoporotic fracture in postmenopausal Mexican-Mestizo women.
hsa-mir-23b	target gene	Osteoporosis	29234953	Involvement of microRNA-23b in TNF-α-reduced BMSC osteogenic differentiation via targeting runx2
hsa-mir-27a	tissue_expression_down	Osteoporosis	27337099	miR-27a expression was significantly reduced in osteoporotic patients
hsa-mir-320a	therapeutic target	Osteoporosis	26555194	We identified two osteoblast miRNAs over-expressed in osteoporotic fractures, which opens novel prospects for research and therapy.
hsa-mir-34	other	Osteoporosis	24815299	miR-34 has also been implicated in various non-cancerous diseases, such as brain disorders, osteoporosis, and cardiovascular complications.
hsa-mir-342	target gene	Osteoporosis	30381822	miR-342-3p promotes osteogenic differentiation via targeting ATF3.
hsa-mir-34b	genetics_GWAS	Osteoporosis	27227383	The present findings indicate that pri-miR-34b/c rs4938723 and TP53 Arg72Pro polymorphisms may contribute to the risk of OP.
hsa-mir-34c	genetics_GWAS	Osteoporosis	27227383	The present findings indicate that pri-miR-34b/c rs4938723 and TP53 Arg72Pro polymorphisms may contribute to the risk of OP.
hsa-mir-422a	other	Osteoporosis	24820117	MiR-422a as a potential cellular microRNA biomarker for postmenopausal osteoporosis.
hsa-mir-451	target gene	Osteoporosis	30151091	MicroRNA-451 blockade promotes osteoblastic differentiation and skeletal anabolic effects by promoting YWHAZ-mediated RUNX2 protein stabilization.
hsa-mir-483	therapeutic target	Osteoporosis	26555194	We identified two osteoblast miRNAs over-expressed in osteoporotic fractures, which opens novel prospects for research and therapy.
hsa-mir-637	other	Osteoporosis	21880893	miR-637 suppressed the growth of hMSCs and induced S-phase arrest. Expression of miR-637 was increased during adipocyte differentiation (AD) whereas it was decreased during osteoblast differentiation (OS), which suggests that miR-637 could act as a mediator of adipo-osteogenic differentiation. Disruption of this differentiation balance leads to various bone-related metabolic diseases, including o…
hsa-mir-705	target gene	Osteoporosis	26700816	Mechanistically, TNF-α activated NF-κB pathway to promote microRNA-705 expression, which function as a repressor of FoxO1 through post-transcriptional regulation.
hsa-mir-874	target gene	Osteoporosis	30342851	MicroRNA-874 targeting SUFU involves in osteoblast proliferation and differentiation in osteoporosis rats through the Hedgehog signaling pathway.
hsa-mir-98	genetics_GWAS	Osteoporosis	29307778	Computational and functional characterization of four SNPs in the SOST locus associated with osteoporosis

## Sheet: AS
miRNA name	Evidence	Disease name	PMID	Description
hsa-let-7b	circulation_biomarker_diagnosis_ns	Atherosclerosis	26333279	A specific circulating miRNAs profile is associated with migraine without aura. Remarkably, the same miRNAs are known to be modulated in the setting of atherosclerosis and stroke in humans. This study represents a first step towards further characterization of MO diagnosis/pathophysiology, also in relation to its link with cardiovascular risk.
hsa-let-7b	circulation_biomarker_diagnosis_ns	Atherosclerosis	30178428	miR-125b, miR-125a, let-7b, and let-7e could discriminate CARD patients from normal controls and other subtypes. Furthermore, ROC curves shown that miR-7-2-3p and miR-1908 showed significant area-under-the-curve values in both LAA and LAC patients
hsa-let-7c	target gene	Atherosclerosis	22917031	Our data suggest that let-7c contributes to endothelial apoptosis through suppression of Bcl-xl
hsa-let-7e	circulation_biomarker_diagnosis_ns	Atherosclerosis	30178428	miR-125b, miR-125a, let-7b, and let-7e could discriminate CARD patients from normal controls and other subtypes. Furthermore, ROC curves shown that miR-7-2-3p and miR-1908 showed significant area-under-the-curve values in both LAA and LAC patients
hsa-let-7g	target gene	Atherosclerosis	29254143	Let-7g suppresses both canonical and non-canonical NF-κB pathways in macrophages leading to anti-atherosclerosis
hsa-mir-100	circulation_biomarker_diagnosis_ns	Atherosclerosis	21817153	deregulated
hsa-mir-100	other	Atherosclerosis	24815336	The co-inertia approach in identification of specific microRNA in early and advanced atherosclerosis plaque.
hsa-mir-100	therapeutic target	Atherosclerosis	29208678	Our findings of miR-100 as a potential protective anti-athero-miR suggest that the therapeutic replacement of this microRNA could be a potential strategy for the treatment of chronic inflammatory diseases, such as atherosclerosis, in the future
hsa-mir-101	other	Atherosclerosis	30300747	miR-10a, -19a, -23b, -17~92, -21, -663, -92a, -143/145, -101, -126, -712, -205, and -155 that play a critical role in endothelial function and atherosclerosis by targeting inflammation, cell cycle, proliferation, migration, apoptosis, and nitric oxide signaling
hsa-mir-101	target gene	Atherosclerosis	26033364	miR-101 promotes intracellular cholesterol retention under inflammatory conditions through suppressing ABCA1 expression and suggests that the miR-101-ABCA1 axis may play an intermediary role in the development of NAFLD and vascular atherosclerosis.
hsa-mir-103	target gene	Atherosclerosis	26837267	Endothelial Dicer promotes atherosclerosis and vascular inflammation by miRNA-103-mediated suppression of KLF4.
hsa-mir-103	target gene	Atherosclerosis	29980665	miR-103 promotes endothelial maladaptation by targeting lncWDR59.
hsa-mir-106b	genetics_overexpression_suppress	Atherosclerosis	27270534	Overexpression of miR-106b-5p with miR-106b-5p mimic inhibited PTEN expression and TNF-伪-induced apoptosis in HUVEC.
hsa-mir-107	therapeutic target	Atherosclerosis	25522185	Since chronodisruption has been linked to metabolic disorders such as type 2 diabetes, atherosclerosis, obesity, and CVD, our findings suggests that miR-107 could represent a new approach for pharmacological treatment of these diseases.
hsa-mir-10a	epigenetics	Atherosclerosis	26148682	Methylation-specific PCR (MSP) confirmed differential CpG methylation of HOXA genes, the ER stress gene ATF4, inflammatory regulator microRNA-10a and ARHGAP25 that encodes a negative regulator of Rho GTPases involved in cytoskeleton remodeling.
hsa-mir-10a	other	Atherosclerosis	21952822	Endothelial inflammation is critically regulated by miRNAs such as miR-126 and miR-10a in vitro and in vivo.
hsa-mir-10a	other	Atherosclerosis	29748186	miR-10a expression was negatively correlated to the progression of atherosclerosis in humans
hsa-mir-10a	other	Atherosclerosis	30300747	miR-10a, -19a, -23b, -17~92, -21, -663, -92a, -143/145, -101, -126, -712, -205, and -155 that play a critical role in endothelial function and atherosclerosis by targeting inflammation, cell cycle, proliferation, migration, apoptosis, and nitric oxide signaling
hsa-mir-10a	target gene	Atherosclerosis	20624982	miR-10a:miR-10a contributes to the regulation of proinflammatory endothelial phenotypes in athero-susceptible regions in vivo
hsa-mir-10a	therapeutic target	Atherosclerosis	29459264	EC miR-10a induction by RARα/RXRα-specific agonists is a potential hemodynamics-based strategy for atherosclerosis treatment
hsa-mir-10a	tissue_expression_ns	Atherosclerosis	28403739	Hydrogen Peroxide and Lipopolysaccharide Differentially Affect the Expression of MicroRNAs 10a, 33a, 21, 221 in Endothelial Cells Before and After Coculture With Monocytes.
hsa-mir-10b	epigenetics	Atherosclerosis	28601079	Variability of Methylation Profiles of CpG Sites in microrNA Genes in Leukocytes and Vascular Tissues of Patients with Atherosclerosis.
hsa-mir-10b	therapeutic target	Atherosclerosis	25612666	The modulation of miR-10b in VSMCs provides a potential target for the therapy of atherosclerosis.
hsa-mir-1185	target gene	Atherosclerosis	28441650	MicroRNA-1185 Induces Endothelial Cell Apoptosis by Targeting UVRAG and KRIT1.
hsa-mir-1185	target gene	Atherosclerosis	28441665	MicroRNA-1185 Promotes Arterial Stiffness though Modulating VCAM-1 and E-Selectin Expression.
hsa-mir-122	target gene	Atherosclerosis	23260873	Several miRNAs have been described to finely regulate lipid metabolism and the progression and regression of atherosclerosis including, miR-33, miR-122.
hsa-mir-125	target gene	Atherosclerosis	30370524	OxLDL induces vascular endothelial cell pyroptosis through miR-125a-5p/TET2 pathway.
hsa-mir-125a	circulation_biomarker_diagnosis_ns	Atherosclerosis	30178428	miR-125b, miR-125a, let-7b, and let-7e could discriminate CARD patients from normal controls and other subtypes. Furthermore, ROC curves shown that miR-7-2-3p and miR-1908 showed significant area-under-the-curve values in both LAA and LAC patients
hsa-mir-125b	circulation_biomarker_diagnosis_ns	Atherosclerosis	30178428	miR-125b, miR-125a, let-7b, and let-7e could discriminate CARD patients from normal controls and other subtypes. Furthermore, ROC curves shown that miR-7-2-3p and miR-1908 showed significant area-under-the-curve values in both LAA and LAC patients
hsa-mir-125b	other	Atherosclerosis	27835742	Silencing of CD40 in vivo reduces progression of experimental atherogenesis through an NF-κB/miR-125b axis and reveals new potential mediators in the pathogenesis of atherosclerosis.
hsa-mir-126	circulation_biomarker_diagnosis_down	Atherosclerosis	25975504	miR-126 and miR-223 platelets were reduced in the rabbit atherosclerotic plaque model group
hsa-mir-126	circulation_biomarker_diagnosis_ns	Atherosclerosis	29531852	A common microRNA profile to different atherosclerotic disease locations was identified, including deregulation of miR-21, miR-30, miR-126, and miR-221-4p
hsa-mir-126	circulation_biomarker_diagnosis_up	Atherosclerosis	20489169	miR-126:found high levels of expression for all of them in quiescent endothelial cells
hsa-mir-126	circulation_biomarker_diagnosis_up	Atherosclerosis	25697638	and the levels of miR-126 had positive correlation with cerebral atherosclerosis
hsa-mir-126	circulation_biomarker_prognosis_ns	Atherosclerosis	28785651	Circulating level of microRNA-126 may be a potential biomarker for recovery from smoking-related vascular damage in middle-aged habitual smokers.
hsa-mir-126	genetics_overexpression_suppress	Atherosclerosis	27180261	miR-126 up-regulation activates EPCs and ECs and contributes to vascular healing and neovessel formation
hsa-mir-126	genetics_overexpression_suppress	Atherosclerosis	27827458	MicroRNA-126 overexpression rescues diabetes-induced impairment in efferocytosis of apoptotic cardiomyocytes.
hsa-mir-126	other	Atherosclerosis	19996457	Administration of apoptotic bodies or miR-126 limited atherosclerosis
hsa-mir-126	other	Atherosclerosis	21946298	Other known miRNAs,including miR-31, miR17-3p, miR-155, miR-221, miR-222, and miR-126, are important factors in the regulation of vascular inflammation.
hsa-mir-126	other	Atherosclerosis	21952822	Endothelial inflammation is critically regulated by miRNAs such as miR-126 and miR-10a in vitro and in vivo.
hsa-mir-126	other	Atherosclerosis	23324496	whereas the endothelial cell-specific miRNA-126 signals the need for endothelial repair through its transfer from apoptotic endothelial cells in microvesicles
hsa-mir-126	other	Atherosclerosis	23774505	MicroRNA-containing microvesicles regulating inflammation in association with atherosclerotic disease.
hsa-mir-126	other	Atherosclerosis	24022569	Increased miR-146a and miR-126 and reduced miR-155 levels were observed in both treatment groups (all, P<0.001)
hsa-mir-126	other	Atherosclerosis	24833799	MicroRNA-126 in atherosclerosis
hsa-mir-126	other	Atherosclerosis	24870014	These effects may explain the ability of pitavastatin to reduce the progression of atherosclerosis. The findings further suggest that inhibitory effect of pitavastatin on VCAM-1 is not related to miR-126 but depends on other ways.
hsa-mir-126	other	Atherosclerosis	24933211	Furthermore, significantly increased aortic expression of miR-26a, miR-21, miR-126a, miR-132, miR-146 and miR-155 and decreased expression of miR-20a and miR-92a were observed in the vehicle-treated ApoE-/- mice. While NR1 treatment led to a significant reduction in the expression of miR-21, miR-26a, miR-126 and increased expression of miR-20a.
hsa-mir-126	other	Atherosclerosis	25315114	MicroRNAs (miRNAs) encapsulated within microparticles (MPs) are likely to have a role in cell-to-cell signaling in a variety of diseases, including atherosclerosis.
hsa-mir-126	other	Atherosclerosis	26001902	Conversely, CXCL12 expression can be induced by miR-126 in ECs through an auto-amplifying feedback loop to facilitate endothelial regeneration, thus limiting atherosclerosis and mediating plaque stabilization.
hsa-mir-126	other	Atherosclerosis	26662986	In particular, the specific roles of miR-126 and miR-143/145, master regulators of EC and VSMC function, respectively, are deeply explored.
hsa-mir-126	other	Atherosclerosis	27748840	Paeonol promotes microRNA-126 expression to inhibit monocyte adhesion to ox-LDL-injured vascular endothelial cells and block the activation of the PI3K/Akt/NF-κB pathway.
hsa-mir-126	other	Atherosclerosis	27923459	MicroRNAs in lipid metabolism and atherosclerosis.
hsa-mir-126	other	Atherosclerosis	28678312	Identification of miRNAs as atherosclerosis biomarkers and functional role of miR-126 in atherosclerosis progression through MAPK signalling pathway.
hsa-mir-126	other	Atherosclerosis	29203244	MicroRNA-126 alleviates endothelial cells injury in atherosclerosis by restoring autophagic flux via inhibiting of PI3K/Akt/mTOR pathway
hsa-mir-126	other	Atherosclerosis	30300747	miR-10a, -19a, -23b, -17~92, -21, -663, -92a, -143/145, -101, -126, -712, -205, and -155 that play a critical role in endothelial function and atherosclerosis by targeting inflammation, cell cycle, proliferation, migration, apoptosis, and nitric oxide signaling
hsa-mir-126	target gene	Atherosclerosis	24140891	Expression of miR-126 was markedly increased and expression of protein targets VCAM-1 and SDF-1 was altered during the course of CKD
hsa-mir-126	target gene	Atherosclerosis	27993686	MicroRNA-126 suppresses inflammation in endothelial cells under hyperglycemic condition by targeting HMGB1.
hsa-mir-126	target gene	Atherosclerosis	28425867	MiR-126 activates the endothelial production of a chemokine CXCL12 via self-multiplying feedback loop to promote re-endothelialization and support lesion stability
hsa-mir-126	therapeutic target	Atherosclerosis	25450610	we will discuss novel aspects of miR-mediated regulatory mechanisms, namely the regulation by competing RNA targets, miRNA tandems, or complementary miR strand pairs, as well as their potential diagnostic and therapeutic value in atherosclerosis. This article is part of a Special Issue entitled 'Non-coding RNAs'.
hsa-mir-126	tissue_expression_down	Atherosclerosis	26221595	our results suggest that miR-126 (i) is overexpressed by long-term LSS, (ii) has a role in up- and downregulation of genes involved in atherosclerosis, and (iii) affects SDC-4 expression.
hsa-mir-126	tissue_expression_down	Atherosclerosis	26886754	miR-126 expression was significantly down-regulated
hsa-mir-126	tissue_expression_down	Atherosclerosis	29642385	Moreover, the expression level of miR-126 tended to be downregulated and that of miR-21 tended to be upregulated in ApoE KO mice exposed to the high dose of CS, albeit statistically insignificant
hsa-mir-126	tissue_expression_up	Atherosclerosis	27288564	Aroclor 1260 increased miR-21, miR-31, miR-126, miR-221 and miR-222 expression levels.
hsa-mir-126	transcription factor target	Atherosclerosis	27870587	17β-Estradiol Enhances Vascular Endothelial Ets-1/miR-126-3p Expression: The Possible Mechanism for Attenuation of Atherosclerosis.
hsa-mir-1264	other	Atherosclerosis	26047583	This could be a causative epigenetic mechanism associated with TNF-α and IGF-1 induced smooth muscle cell proliferation involved in the pathogenesis of coronary artery hyperplasia and restenosis.
hsa-mir-127	circulation_biomarker_diagnosis_ns	Atherosclerosis	21817153	deregulated
hsa-mir-127	other	Atherosclerosis	24815336	The co-inertia approach in identification of specific microRNA in early and advanced atherosclerosis plaque.
hsa-mir-127	therapeutic target	Atherosclerosis	25411193	Significant changes in genomic methylation were identified in atherosclerotic lesions. The most prominent gene cluster activated via hypomethylation was detected at imprinted chromosomal locus 14q32 with several clustered miRNAs that were up-regulated. These results suggest that epigenetic changes are involved in atherogenesis and may offer new potential therapeutic targets for vascular diseases.
hsa-mir-132	therapeutic target	Atherosclerosis	24924687	SIRT1 mRNAs are direct targets of miR-132. miR-132 controls lipogenesis and cholesterogenesis in HUVECs by inhibiting SIRT1 and SREBP-1c expression and their downstream regulated genes, including FASN and HMGCR.Inhibition of SIRT1 by miR-132 was associated with lipid metabolism-dependent pro-inflammatory processes in HUVECs. The newly identified miRNA, miR-132 represents a novel targeting mechani…
hsa-mir-133	other	Atherosclerosis	23774505	MicroRNA-containing microvesicles regulating inflammation in association with atherosclerotic disease.
hsa-mir-133a	target gene	Atherosclerosis	28257760	Induction of MiR133a expression by IL-19 targets LDLRAP1 and reduces oxLDL uptake in VSMC.
hsa-mir-133a-1	circulation_biomarker_diagnosis_ns	Atherosclerosis	21817153	deregulated
hsa-mir-133a-2	circulation_biomarker_diagnosis_ns	Atherosclerosis	21817153	deregulated
hsa-mir-133b	circulation_biomarker_diagnosis_ns	Atherosclerosis	21817153	deregulated
hsa-mir-134	lncRNA target	Atherosclerosis	30158376	LncRNA DIGIT Accelerates Tube Formation of Vascular Endothelial Cells by Sponging miR-134.
hsa-mir-134	therapeutic target	Atherosclerosis	26546816	Collectively, our findings indicate that miR-134 may regulate lipid accumulation and proinfiammatory cytokine secretion in macrophages by targeting the ANGPTL4 gene. Our results have also suggested a promising and potential therapeutic target for atherosclerosis.
hsa-mir-135a	target gene	Atherosclerosis	29663503	MiR-135a represses oxidative stress and vascular inflammatory events via targeting toll-like receptor 4 in atherogenesis.
hsa-mir-135b	target gene	Atherosclerosis	26184978	MiR-135b-5p and MiR-499a-3p Promote Cell Proliferation and Migration in Atherosclerosis by Directly Targeting MEF2C.
hsa-mir-136	therapeutic target	Atherosclerosis	25411193	Significant changes in genomic methylation were identified in atherosclerotic lesions. The most prominent gene cluster activated via hypomethylation was detected at imprinted chromosomal locus 14q32 with several clustered miRNAs that were up-regulated. These results suggest that epigenetic changes are involved in atherogenesis and may offer new potential therapeutic targets for vascular diseases.
hsa-mir-142	target gene	Atherosclerosis	29949787	MicroRNA-142-3p Induces Atherosclerosis-Associated Endothelial Cell Apoptosis by Directly Targeting Rictor.
hsa-mir-142	tissue_expression_up	Atherosclerosis	25586666	the upregulation of miR-142-5p expression may regulate apoptosis in human macrophages by targeting TGF-β2. This effect may have an important role in the progression of atherosclerosis.
hsa-mir-143	other	Atherosclerosis	22373869	Secreted miRNAs (miR-143/145) suppress atherogenesis.
hsa-mir-143	other	Atherosclerosis	27775792	miR-143 is involved in endothelial cell dysfunction through suppression of glycolysis and correlated with atherosclerotic plaques formation.
hsa-mir-143	other	Atherosclerosis	30300747	miR-10a, -19a, -23b, -17~92, -21, -663, -92a, -143/145, -101, -126, -712, -205, and -155 that play a critical role in endothelial function and atherosclerosis by targeting inflammation, cell cycle, proliferation, migration, apoptosis, and nitric oxide signaling
hsa-mir-143	tissue_expression_ns	Atherosclerosis	27631489	Differential Expression of MicroRNAs in Endarterectomy Specimens Taken from Patients with Asymptomatic and Symptomatic Carotid Plaques.
hsa-mir-143	transcription factor target	Atherosclerosis	20351064	Thus, dysregulation of the miR-143 and -145 genes is causally involved in the aberrant SMC plasticity encountered during vascular disease, in part through the up-regulation of an autoregulatory loop that promotes podosome formation.
hsa-mir-144	therapeutic target	Atherosclerosis	24733347	Our findings clearly indicate that miR-144-3p is essential for the regulation of cholesterol homeostasis and inflammatory reactions, supporting its utility as a potential therapeutic target of atherosclerosis and a promising diagnostic biomarker of AMI.
hsa-mir-145	circulation_biomarker_diagnosis_down	Atherosclerosis	19744308	downregulated
hsa-mir-145	circulation_biomarker_diagnosis_ns	Atherosclerosis	21817153	deregulated
hsa-mir-145	genetics_knock down_suppress	Atherosclerosis	25008143	Absence of miR-143/145 significantly reduced atherosclerotic plaque size and macrophage infiltration.
hsa-mir-145	other	Atherosclerosis	22373869	Secreted miRNAs (miR-143/145) suppress atherogenesis.
hsa-mir-145	other	Atherosclerosis	23324496	Downregulation of miR-145, which controls differentiation of smooth muscle cells, promotes lesion formation
hsa-mir-145	other	Atherosclerosis	24815336	The co-inertia approach in identification of specific microRNA in early and advanced atherosclerosis plaque.
hsa-mir-145	other	Atherosclerosis	29710501	Microrna-145 accelerates the inflammatory reaction through activation of NF-κB signaling in atherosclerosis cells and mice.
hsa-mir-145	other	Atherosclerosis	30300747	miR-10a, -19a, -23b, -17~92, -21, -663, -92a, -143/145, -101, -126, -712, -205, and -155 that play a critical role in endothelial function and atherosclerosis by targeting inflammation, cell cycle, proliferation, migration, apoptosis, and nitric oxide signaling
hsa-mir-145	target gene	Atherosclerosis	20415654	MicroRNAs also regulate smooth muscle cell phenotypes and control neointima formation and atherosclerosis. In this respect, miR-143 and miR-145 have been shown to play a crucial role.
hsa-mir-145	target gene	Atherosclerosis	21945499	We showed that miR-145 can regulate the fate and phenotype of human ES-pre-SMCs as they become fully differentiated SMCs.
hsa-mir-145	target gene	Atherosclerosis	24140891	Both vascular smooth muscle-specific miR-143 and miR-145 expressions were decreased in states of atherosclerosis and/or CKD or both, and the expression level of protein target Myocardin was increased.
hsa-mir-145	target gene	Atherosclerosis	26992033	miR-145 modulates the phenotypic switch of VSMCs from a contractile to a proliferative state via KLF5 and MYOCD in atherosclerosis.
hsa-mir-145	target gene	Atherosclerosis	27731400	miRNA-145 inhibits VSMC proliferation by targeting CD40.
hsa-mir-145	target gene	Atherosclerosis	29324316	MicroRNA-145 alleviates high glucose-induced proliferation and migration of vascular smooth muscle cells through targeting ROCK1
hsa-mir-145	therapeutic target	Atherosclerosis	22965997	VSMC-specific overexpression of microRNA-145 is a novel in vivo therapeutic target to limit atherosclerotic plaque morphology and cellular composition, shifting the balance toward plaque stability vs plaque rupture.
hsa-mir-145	transcription factor target	Atherosclerosis	20351064	Thus, dysregulation of the miR-143 and -145 genes is causally involved in the aberrant SMC plasticity encountered during vascular disease, in part through the up-regulation of an autoregulatory loop that promotes podosome formation.
hsa-mir-146	other	Atherosclerosis	23774505	MicroRNA-containing microvesicles regulating inflammation in association with atherosclerotic disease.
hsa-mir-146	other	Atherosclerosis	24815336	The co-inertia approach in identification of specific microRNA in early and advanced atherosclerosis plaque.
hsa-mir-146a	circulation_biomarker_diagnosis_up	Atherosclerosis	21820659	miR-21, miR-210, miR-34a, and miR-146a/b are up-regulated in human atherosclerotic plaques (compared to non-atherosclerotic left internal thoracic arteries (LITA)) in the Tampere Vascular Study.
hsa-mir-146a	circulation_biomarker_diagnosis_up	Atherosclerosis	27502756	In monocytes, miR124a and -125a were low, while miR-146a and miR-155 appeared elevated.
hsa-mir-146a	genetics_GWAS	Atherosclerosis	26875519	Apolipoprotein E Epsilon 4 Enhances the Association between the rs2910164 Polymorphism of miR-146a and Risk of Atherosclerotic Cerebral Infarction.
hsa-mir-146a	genetics_GWAS	Atherosclerosis	28674224	Association of NFKB1A and microRNAs variations and the susceptibility to atherosclerosis.
hsa-mir-146a	genetics_overexpression_suppress	Atherosclerosis	21329689	Over-expression of miR-146a may be useful in the prevention and treatment of atherosclerosis.
hsa-mir-146a	genetics_overexpression_suppress	Atherosclerosis	25904598	cellular enrichment of miR-146a through the systemic delivery of miR-146a mimetics in Apoe(-/-)Ldlr(-/-) and Ldlr(-/-) mice attenuated monocyte/macrophage activation and atherosclerosis in the absence of plasma lipid reduction.
hsa-mir-146a	other	Atherosclerosis	20195282	this study also provided evidence that miR-146a treatment in vitro could induce the protein expression of TNF-alpha, MCP-1, NF-kappaB p65, which are key pro-inflammatory cytokines and critical transcription factor in AS
hsa-mir-146a	other	Atherosclerosis	28637783	Paradoxical Suppression of Atherosclerosis in the Absence of microRNA-146a.
hsa-mir-146a	other	Atherosclerosis	28882869	EV-derived miRNAs from atherogenic macrophages, in particular miR-146a, may accelerate the development of atherosclerosis by decreasing cell migration and promoting macrophage entrapment in the vessel wall
hsa-mir-146a	other	Atherosclerosis	29449647	they express a remarkably high basal level of miR-146a, a microRNA known to negatively regulate the TLR pathway
hsa-mir-146a	target gene	Atherosclerosis	21236257	Our study clearly revealed that miRNA-146a regulates the maturation process and pro-inflammatory cytokine secretion in DCs by targeting CD40L in ox-LDL-stimulated DCs.
hsa-mir-146a	target gene	Atherosclerosis	23784108	MiRNA-146a regulates the maturation and differentiation of vascular smooth muscle cells by targeting NF-κB expression.
hsa-mir-146a	target gene	Atherosclerosis	24022569	miR-146a interacted with the 3' untranslated region of the TRAF6 gene, reducing its expression.
hsa-mir-146a	target gene	Atherosclerosis	25523239	miR-146a and miR-21 were significantly upregulated in atherosclerotic plaque, and cooperated to accelerate VSMC growth and cell cycle progression by targeting Notch2 and Jag1.
hsa-mir-146a	therapeutic target	Atherosclerosis	21511256	Finding important factors that regulate endothelial cell senescence, like miR-146a, will help provide novel therapeutic strategies for vascular disorders.
hsa-mir-146a	therapeutic target	Atherosclerosis	26956647	delivery of microRNA (miR)-146a and miR-181b with an E-selectin-targeting multistage vector (ESTA-MSV) to inflamed endothelium covering atherosclerotic plaques inhibits atherosclerosis
hsa-mir-146b	circulation_biomarker_diagnosis_up	Atherosclerosis	21820659	miR-21, miR-210, miR-34a, and miR-146a/b are up-regulated in human atherosclerotic plaques (compared to non-atherosclerotic left internal thoracic arteries (LITA)) in the Tampere Vascular Study.
hsa-mir-146b	tissue_expression_up	Atherosclerosis	25743474	Aa challenge significantly increased the expression of miR-146b and miR-155 in the aorta.
hsa-mir-150	genetics_overexpression_suppress	Atherosclerosis	27216461	The suppressive effects of miR-150 on macrophage foam cell formation are mediated through targeting of AdipoR2.
hsa-mir-150	other	Atherosclerosis	28254813	MicroRNA-150 Modulates Ischemia-Induced Neovascularization in Atherosclerotic Conditions.
hsa-mir-150	target gene	Atherosclerosis	28110404	MicroRNA-150 targets ELK1 and modulates the apoptosis induced by ox-LDL in endothelial cells.
hsa-mir-150	target gene	Atherosclerosis	29463607	the decreases in phosphorylated p65 expression and inflammatory cytokine secretion induced by miR-150 ablation were reversed by PDLIM1 knockdown
hsa-mir-152	epigenetics	Atherosclerosis	22295098	MicroRNA-152 mediates DNMT1-regulated DNA methylation in the estrogen receptor α gene.
hsa-mir-152	other	Atherosclerosis	22370758	Co-expression in plaque tissue and classical monocytes.
hsa-mir-152	target gene	Atherosclerosis	24813629	MiR-152 reduces human umbilical vein endothelial cell proliferation and migration by targeting ADAM17.
hsa-mir-155	other	Atherosclerosis	21946298	Other known miRNAs,including miR-31, miR17-3p, miR-155, miR-221, miR-222, and miR-126, are important factors in the regulation of vascular inflammation.
hsa-mir-155	other	Atherosclerosis	23324496	Elevated miR-155 levels are characteristic of proinflammatory macrophages and atherosclerotic lesions
hsa-mir-155	other	Atherosclerosis	23513069	The microRNA-342-5p Fosters Inflammatory Macrophage Activation Through an Akt1-and microRNA-155-Dependent Pathway during Atherosclerosis
hsa-mir-155	other	Atherosclerosis	23774505	MicroRNA-containing microvesicles regulating inflammation in association with atherosclerotic disease.
hsa-mir-155	other	Atherosclerosis	23827206	MicroRNA-155 in the pathogenesis of atherosclerosis
hsa-mir-155	other	Atherosclerosis	24767942	We hypothesized that native LDL and oxidized LDL played a key role in modulating the effects of miR-155 on macrophages at different stages of atherosclerosis.
hsa-mir-155	other	Atherosclerosis	24815336	The co-inertia approach in identification of specific microRNA in early and advanced atherosclerosis plaque.
hsa-mir-155	other	Atherosclerosis	24933211	Furthermore, significantly increased aortic expression of miR-26a, miR-21, miR-126a, miR-132, miR-146 and miR-155 and decreased expression of miR-20a and miR-92a were observed in the vehicle-treated ApoE-/- mice. While NR1 treatment led to a significant reduction in the expression of miR-21, miR-26a, miR-126 and increased expression of miR-20a.
hsa-mir-155	other	Atherosclerosis	28407320	Role of TLR4 and miR-155 in peripheral blood mononuclear cell-mediated inflammatory reaction in coronary slow flow and coronary arteriosclerosis patients.
hsa-mir-155	other	Atherosclerosis	29465752	both the atherosclerosis inducer ox-LDL and atheroprotective factor KLF2 regulated inflammation-associated microRNA-155 (miR-155) expression in human umbilical vein endothelial cells (HUVECs)
hsa-mir-155	other	Atherosclerosis	29977930	TRIF Regulates BIC/miR-155 via the ERK Signaling Pathway to Control the ox-LDL-Induced Macrophage Inflammatory Response.
hsa-mir-155	other	Atherosclerosis	30300747	miR-10a, -19a, -23b, -17~92, -21, -663, -92a, -143/145, -101, -126, -712, -205, and -155 that play a critical role in endothelial function and atherosclerosis by targeting inflammation, cell cycle, proliferation, migration, apoptosis, and nitric oxide signaling
hsa-mir-155	other	Atherosclerosis	30369883	Increased Expression of Resistin in MicroRNA-155-Deficient White Adipose Tissues May Be a Possible Driver of Metabolically Healthy Obesity Transition to Classical Obesity.
hsa-mir-155	target gene	Atherosclerosis	23041630	MicroRNA-155 promotes atherosclerosis by repressing Bcl6 in macrophages
hsa-mir-155	target gene	Atherosclerosis	24905663	Regulation of microRNA-155 in endothelial inflammation by targeting nuclear factor (NF)-κB P65.
hsa-mir-155	target gene	Atherosclerosis	26159489	microRNA-155 works as a promoter in the atherosclerotic procession. Its mechanism may include enhancing inflammatory response in atherosclerosis by increasing STAT3 and NF-κB signaling via targeting SOCS1.
hsa-mir-155	target gene	Atherosclerosis	29803178	MiR-155 inhibits transformation of macrophages into foam cells via regulating CEH expression.
hsa-mir-155	target gene	Atherosclerosis	30015881	MicroRNA‑155 promotes ox‑LDL‑induced autophagy in human umbilical vein endothelial cells by targeting the PI3K/Akt/mTOR pathway.
hsa-mir-155	target gene	Atherosclerosis	30314869	The suppression of ox-LDL-induced inflammatory cytokine release and apoptosis of HCAECs by long non-coding RNA-MALAT1 via regulating microRNA-155/SOCS1 pathway.
hsa-mir-155	therapeutic target	Atherosclerosis	24675724	Our findings reveal a new regulatory pathway of YY1/HDACs/miR-155/HBP1 in macrophage-derived foam cell formation during early atherogenesis and suggest that miR-155 is a potential therapeutic target for atherosclerosis.
hsa-mir-155	therapeutic target	Atherosclerosis	25450610	we will discuss novel aspects of miR-mediated regulatory mechanisms, namely the regulation by competing RNA targets, miRNA tandems, or complementary miR strand pairs, as well as their potential diagnostic and therapeutic value in atherosclerosis. This article is part of a Special Issue entitled 'Non-coding RNAs'.
hsa-mir-155	tissue_expression_ns	Atherosclerosis	28234622	CagA-positive and CagA-negative Helicobacter pylori strains differentially affect the expression of micro RNAs 21, 92a, 155 and 663 in human umbilical vein endothelial cells.
hsa-mir-155	tissue_expression_up	Atherosclerosis	25872580	our data demonstrate that miR-155 is significantly upregulated in atherosclerotic plaque, functioning to accelerate the proliferation and migration of VSMCs by targeting eNOS.
hsa-mir-155	tissue_expression_up	Atherosclerosis	29642385	Exposure to the high dose of CS also significantly upregulated the miRNA-155 level in the aortic tissues of ApoE KO mice
hsa-mir-16	target gene	Atherosclerosis	26936421	miR鈥?6 is a direct negative regulator of PDCD4 in atherosclerosis.
hsa-mir-17	circulation_biomarker_diagnosis_up	Atherosclerosis	20489169	miR-17-5p:found high levels of expression for all of them in quiescent endothelial cells
hsa-mir-17	circulation_biomarker_diagnosis_up	Atherosclerosis	25697638	he levels of miR-17 were significantly increased in acute stroke patients
hsa-mir-17	lncRNA target	Atherosclerosis	28676341	The Circular RNA Interacts with STAT3, Increasing Its Nuclear Translocation and Wound Repair by Modulating Dnmt3a and miR-17 Function.
hsa-mir-17	other	Atherosclerosis	21946298	Other known miRNAs,including miR-31, miR17-3p, miR-155, miR-221, miR-222, and miR-126, are important factors in the regulation of vascular inflammation.
hsa-mir-17	other	Atherosclerosis	30300747	miR-10a, -19a, -23b, -17~92, -21, -663, -92a, -143/145, -101, -126, -712, -205, and -155 that play a critical role in endothelial function and atherosclerosis by targeting inflammation, cell cycle, proliferation, migration, apoptosis, and nitric oxide signaling
hsa-mir-17	target gene	Atherosclerosis	25785043	miR-93 and miR-17 repress ABCA1 expression through directly targeting 3'UTR.
hsa-mir-18	other	Atherosclerosis	30300747	miR-10a, -19a, -23b, -17~92, -21, -663, -92a, -143/145, -101, -126, -712, -205, and -155 that play a critical role in endothelial function and atherosclerosis by targeting inflammation, cell cycle, proliferation, migration, apoptosis, and nitric oxide signaling
hsa-mir-181a	genetics_overexpression_promote	Atherosclerosis	27460740	The exogenous overexpression of miR-181a accelerates the apoptosis rates of HUVECs in response to H2O2.
hsa-mir-181a	target gene	Atherosclerosis	22956783	Thus, abundance of miR-181a reduced c-Fos protein, whereas inhibition of miR-181a increased c-Fos protein in BMDCs. We therefore suggest that miR-181a attenuates ox-LDL-stimulated immune inflammation responses by targeting c-Fos in DCs.
hsa-mir-181a	target gene	Atherosclerosis	29737518	MiR-181a inhibits vascular inflammation induced by ox-LDL via targeting TLR4 in human macrophages.
hsa-mir-181b	circulation_biomarker_diagnosis_down	Atherosclerosis	25896908	Hyperlipidemia reduced the expression of miR-181b and increased NT and N/M ratio.
hsa-mir-181b	circulation_biomarker_diagnosis_down	Atherosclerosis	26420120	The serum miR-181b level was significantly reduced in patients with atherosclerosis. miR-181b may function as an atherosclerosis suppressor by interupting the NF-κB pathway in endothelial cells and inhibiting the proliferation and migration of vascular smooth muscle cells.
hsa-mir-181b	genetics_overexpression_suppress	Atherosclerosis	24084690	overexpression of miR-181b in the aortic intima of apolipoprotein E-deficient mice and suppressed NF-κB signaling revealed by bioluminescence imaging and reduced target gene expression in the aortic arch in apolipoprotein E-deficient/NF-κB-luciferase transgenic mice.
hsa-mir-181b	therapeutic target	Atherosclerosis	26956647	delivery of microRNA (miR)-146a and miR-181b with an E-selectin-targeting multistage vector (ESTA-MSV) to inflamed endothelium covering atherosclerotic plaques inhibits atherosclerosis
hsa-mir-182	circulation_biomarker_diagnosis_down	Atherosclerosis	27199451	Atherosclerotic lesions from patients with high asymmetrical dimethylarginine plasma levels exhibited decreased miR-182-3p expression levels and elevated MYADM expression levels.
hsa-mir-182	target gene	Atherosclerosis	28855441	MicroRNA-182 Promotes Lipoprotein Lipase Expression and Atherogenesisby Targeting Histone Deacetylase 9 in Apolipoprotein E-Knockout Mice.
hsa-mir-182	target gene	Atherosclerosis	29226948	MiR-182-5p inhibited oxidative stress and apoptosis triggered by oxidized low-density lipoprotein via targeting toll-like receptor 4.
hsa-mir-185	other	Atherosclerosis	26523989	These findings reveal that miR-185 controls cholesterol homeostasis as a key posttranscriptional LDLR modulator in hepatic cells, providing novel insight into the regulatory mechanism for LDLR expression and the anti-atherosclerosis effect of miR-185-inhibitor.
hsa-mir-1908	circulation_biomarker_diagnosis_ns	Atherosclerosis	30178428	miR-125b, miR-125a, let-7b, and let-7e could discriminate CARD patients from normal controls and other subtypes. Furthermore, ROC curves shown that miR-7-2-3p and miR-1908 showed significant area-under-the-curve values in both LAA and LAC patients
hsa-mir-19a	other	Atherosclerosis	30300747	miR-10a, -19a, -23b, -17~92, -21, -663, -92a, -143/145, -101, -126, -712, -205, and -155 that play a critical role in endothelial function and atherosclerosis by targeting inflammation, cell cycle, proliferation, migration, apoptosis, and nitric oxide signaling
hsa-mir-19a	target gene	Atherosclerosis	26483345	Endothelial Hypoxia-Inducible Factor-1α Promotes Atherosclerosis and Monocyte Recruitment by Upregulating MicroRNA-19a.
hsa-mir-19b	other	Atherosclerosis	25765596	The present study demonstrates that Dgn enhances ABCA1-dependent cholesterol efflux and inhibits aortic atherosclerosis progression by suppressing macrophage miR-19b expression.
hsa-mir-19b	target gene	Atherosclerosis	26117405	Taken together, these results demonstrate that PGC-1α plays a protective role against the vascular complications of atherosclerosis. Moreover, the posttranscriptional regulation of PGC-1α by miR-19b/221/222 was unveiled,which provides a novel mechanism in which a panel of microRNAs can modulate endothelial cell apoptosis via the regulation mitochondrial function.
hsa-mir-19b-1	other	Atherosclerosis	30300747	miR-10a, -19a, -23b, -17~92, -21, -663, -92a, -143/145, -101, -126, -712, -205, and -155 that play a critical role in endothelial function and atherosclerosis by targeting inflammation, cell cycle, proliferation, migration, apoptosis, and nitric oxide signaling
hsa-mir-205	other	Atherosclerosis	30300747	miR-10a, -19a, -23b, -17~92, -21, -663, -92a, -143/145, -101, -126, -712, -205, and -155 that play a critical role in endothelial function and atherosclerosis by targeting inflammation, cell cycle, proliferation, migration, apoptosis, and nitric oxide signaling
hsa-mir-206	target gene	Atherosclerosis	28342807	Myocardin inhibited the gap protein connexin 43 via promoted miR-206 to regulate vascular smooth muscle cell phenotypic switch.
hsa-mir-20a	other	Atherosclerosis	24933211	Furthermore, significantly increased aortic expression of miR-26a, miR-21, miR-126a, miR-132, miR-146 and miR-155 and decreased expression of miR-20a and miR-92a were observed in the vehicle-treated ApoE-/- mice. While NR1 treatment led to a significant reduction in the expression of miR-21, miR-26a, miR-126 and increased expression of miR-20a.
hsa-mir-20a	other	Atherosclerosis	30300747	miR-10a, -19a, -23b, -17~92, -21, -663, -92a, -143/145, -101, -126, -712, -205, and -155 that play a critical role in endothelial function and atherosclerosis by targeting inflammation, cell cycle, proliferation, migration, apoptosis, and nitric oxide signaling
hsa-mir-20a	target gene	Atherosclerosis	29653364	MicroRNA-20a protects human aortic endothelial cells from Ox-LDL-induced inflammation through targeting TLR4 and TXNIP signaling.
hsa-mir-21	circulation_biomarker_diagnosis_ns	Atherosclerosis	27785570	Association of serum microRNA-21 levels with Visfatin, inflammation, and acute coronary syndromes.
hsa-mir-21	circulation_biomarker_diagnosis_ns	Atherosclerosis	29531852	A common microRNA profile to different atherosclerotic disease locations was identified, including deregulation of miR-21, miR-30, miR-126, and miR-221-3p
hsa-mir-21	circulation_biomarker_diagnosis_up	Atherosclerosis	20489169	miR-21:found high levels of expression for all of them in quiescent endothelial cells
hsa-mir-21	circulation_biomarker_diagnosis_up	Atherosclerosis	21820659	miR-21, miR-210, miR-34a, and miR-146a/b are up-regulated in human atherosclerotic plaques (compared to non-atherosclerotic left internal thoracic arteries (LITA)) in the Tampere Vascular Study.
hsa-mir-21	circulation_biomarker_diagnosis_up	Atherosclerosis	24848278	In atherosclerosis, miR-21, 122, 130a, and 211 were significantly increased whereas miR-92a, 126, and 222 were markedly decreased.
hsa-mir-21	genetics_GWAS	Atherosclerosis	30205366	rs145204276 was associated with the risk of atherosclerosis by affecting the proliferation and apoptosis of endothelial cells via regulating the GAS5/miR-21/PDCD4 signaling pathway
hsa-mir-21	genetics_overexpression_suppress	Atherosclerosis	24502419	Further analysis confirmed that overexpression of miR-21 by transfection with miR-21 mimics notably attenuated lipid accumulation and lipid-laden foam cell formation in LPS-stimulated macrophages, which was reversely up-regulated when silencing miR-21 expression via anti-miR-21 inhibitor transfection, indicating a reverse regulator of miR-21 in LPS-induced foam cell formation.
hsa-mir-21	other	Atherosclerosis	21817107	MicroRNA-21 Regulates Vascular Smooth Muscle Cell Function via Targeting Tropomyosin 1 in Arteriosclerosis Obliterans of Lower Extremities.
hsa-mir-21	other	Atherosclerosis	23774505	MicroRNA-containing microvesicles regulating inflammation in association with atherosclerotic disease.
hsa-mir-21	other	Atherosclerosis	24562307	In ox-LDL treated VECs, transfection with a miR-21 mimic significantly increased miR-21 expression and inhibited PTEN expression, and attenuated the protective effects of paeonol pretreatment, whereas transfection with an miR-21 inhibitor significantly decreased miR-21 expression and increased PTEN expression, thus enhanced the protective effects of paeonol pretreatment.
hsa-mir-21	other	Atherosclerosis	25882990	In atherosclerosis, miR-21 is increased in the aorta and associated with vitamin D deficiency. Vitamin D deficiency may influence aberrant miR-21 expression in vasculature and bone contributing to the concurrent development of atherosclerosis and osteoporosis.
hsa-mir-21	other	Atherosclerosis	25961718	resveratrol significantly reduced miR-21 expression
hsa-mir-21	other	Atherosclerosis	25981603	miR-21 is involved in ischemic stroke pathology through atherosclerosis and provides neuroprotection by its anti-apoptotic features.
hsa-mir-21	other	Atherosclerosis	27107761	LaCM decreased apoptosis, necrosis and inflammatory miR-155 and conversely increased anti-apoptotic miR-21 in Ec-LPS-treated HUVECs.
hsa-mir-21	other	Atherosclerosis	28674080	Macrophage deficiency of miR-21 promotes apoptosis, plaque necrosis, and vascular inflammation during atherogenesis.
hsa-mir-21	other	Atherosclerosis	29503197	Local Delivery of miR-21 Stabilizes Fibrous Caps in Vulnerable Atherosclerotic Lesions
hsa-mir-21	other	Atherosclerosis	29659130	its involvement in the complex development of atherosclerosis has yet to be ascertained
hsa-mir-21	other	Atherosclerosis	30300747	miR-10a, -19a, -23b, -17~92, -21, -663, -92a, -143/145, -101, -126, -712, -205, and -155 that play a critical role in endothelial function and atherosclerosis by targeting inflammation, cell cycle, proliferation, migration, apoptosis, and nitric oxide signaling
hsa-mir-21	target gene	Atherosclerosis	25523239	miR-146a and miR-21 were significantly upregulated in atherosclerotic plaque, and cooperated to accelerate VSMC growth and cell cycle progression by targeting Notch2 and Jag1.
hsa-mir-21	target gene	Atherosclerosis	28460288	Thrombin-activated platelet-derived exosomes regulate endothelial cell expression of ICAM-1 via microRNA-223 during the thrombosis-inflammation response.
hsa-mir-21	target gene	Atherosclerosis	28823833	MicroRNA-21 suppresses ox-LDL-induced human aortic endothelial cells injuries in atherosclerosis through enhancement of autophagic flux: Involvement in promotion of lysosomal function.
hsa-mir-21	therapeutic target	Atherosclerosis	25755729	These findings may help the development of strategies to enhance the vitality of EPCs for therapeutic applications.
hsa-mir-21	therapeutic target	Atherosclerosis	29228671	our results demonstrated that metformin improved IRSM by inhibiting miR-21 expression, and that miR-21 may be one of the therapeutic targets for IR
hsa-mir-21	tissue_expression_ns	Atherosclerosis	27631489	Differential Expression of MicroRNAs in Endarterectomy Specimens Taken from Patients with Asymptomatic and Symptomatic Carotid Plaques.
hsa-mir-21	tissue_expression_ns	Atherosclerosis	28234622	CagA-positive and CagA-negative Helicobacter pylori strains differentially affect the expression of micro RNAs 21, 92a, 155 and 663 in human umbilical vein endothelial cells.
hsa-mir-21	tissue_expression_ns	Atherosclerosis	28403739	Hydrogen Peroxide and Lipopolysaccharide Differentially Affect the Expression of MicroRNAs 10a, 33a, 21, 221 in Endothelial Cells Before and After Coculture With Monocytes.
hsa-mir-21	tissue_expression_up	Atherosclerosis	27288564	Aroclor 1260 increased miR-21, miR-31, miR-126, miR-221 and miR-222 expression levels.
hsa-mir-21	tissue_expression_up	Atherosclerosis	29642385	Moreover, the expression level of miR-126 tended to be downregulated and that of miR-21 tended to be upregulated in ApoE KO mice exposed to the high dose of CS, albeit statistically insignificant
hsa-mir-210	circulation_biomarker_diagnosis_ns	Atherosclerosis	20888330	The serum levels of miR-130a, miR-27b and miR-210 may serve as potential biomarkers for early stage ASO.
hsa-mir-210	circulation_biomarker_diagnosis_up	Atherosclerosis	20489169	miR-210:found high levels of expression for all of them in quiescent endothelial cells
hsa-mir-210	circulation_biomarker_diagnosis_up	Atherosclerosis	21820659	miR-21, miR-210, miR-34a, and miR-146a/b are up-regulated in human atherosclerotic plaques (compared to non-atherosclerotic left internal thoracic arteries (LITA)) in the Tampere Vascular Study.
hsa-mir-210	other	Atherosclerosis	25981603	miR-497 induces neuronal death and miR-210 is upregulated in hypoxic cells.
hsa-mir-210	other	Atherosclerosis	27895035	MicroRNA-210 Enhances Fibrous Cap Stability in Advanced Atherosclerotic Lesions.
hsa-mir-210	other	Atherosclerosis	28367268	Protection of Human Umbilical Vein Endothelial Cells against Oxidative Stress by MicroRNA-210.
hsa-mir-210	target gene	Atherosclerosis	28536634	MicroRNA-210 induces endothelial cell apoptosis by directly targeting PDK1 in the setting of atherosclerosis.
hsa-mir-216a	target gene	Atherosclerosis	24481443	In conclusion, mir-216a controls ox-LDL induced autophagy in HUVECs by regulating intracellular levels of BECN1 and may have a relevant role in the pathogenesis of cardiovascular disorders and atherosclerosis.
hsa-mir-22	circulation_biomarker_diagnosis_ns	Atherosclerosis	26333279	A specific circulating miRNAs profile is associated with migraine without aura. Remarkably, the same miRNAs are known to be modulated in the setting of atherosclerosis and stroke in humans. This study represents a first step towards further characterization of MO diagnosis/pathophysiology, also in relation to its link with cardiovascular risk.
hsa-mir-22	circulation_biomarker_prognosis_ns	Atherosclerosis	28301500	Circulating progenitor cells in hypertensive subjects: Effectiveness of a treatment with olmesartan in improving cell number and miR profile in addition to expected pharmacological effects.
hsa-mir-221	circulation_biomarker_diagnosis_ns	Atherosclerosis	20888330	The serum levels of miR-130a, miR-27b and miR-210 may serve as potential biomarkers for early stage ASO.
hsa-mir-221	circulation_biomarker_diagnosis_ns	Atherosclerosis	26333279	A specific circulating miRNAs profile is associated with migraine without aura. Remarkably, the same miRNAs are known to be modulated in the setting of atherosclerosis and stroke in humans. This study represents a first step towards further characterization of MO diagnosis/pathophysiology, also in relation to its link with cardiovascular risk.
hsa-mir-221	circulation_biomarker_diagnosis_ns	Atherosclerosis	29531852	A common microRNA profile to different atherosclerotic disease locations was identified, including deregulation of miR-21, miR-30, miR-126, and miR-221-5p
hsa-mir-221	circulation_biomarker_diagnosis_up	Atherosclerosis	20489169	miR-221:found high levels of expression for all of them in quiescent endothelial cells
hsa-mir-221	circulation_biomarker_prognosis_ns	Atherosclerosis	28301500	Circulating progenitor cells in hypertensive subjects: Effectiveness of a treatment with olmesartan in improving cell number and miR profile in addition to expected pharmacological effects.
hsa-mir-221	lncRNA target	Atherosclerosis	23697773	We further discovered that an Ang II-regulated lncRNA functions as the host transcript for miR-221 and miR-222, 2 microRNAs implicated in cell proliferation.
hsa-mir-221	other	Atherosclerosis	21946298	Other known miRNAs,including miR-31, miR17-3p, miR-155, miR-221, miR-222, and miR-126, are important factors in the regulation of vascular inflammation.
hsa-mir-221	other	Atherosclerosis	24815336	The co-inertia approach in identification of specific microRNA in early and advanced atherosclerosis plaque.
hsa-mir-221	other	Atherosclerosis	26221589	Human miR-221/222 in Physiological and Atherosclerotic Vascular Remodeling.
hsa-mir-221	other	Atherosclerosis	26451018	Atherosclerotic plaque rupture is accompanied by a loss of miR-221 and miR-222 and an increase in p27Kip1 mRNA expression in the plaque shoulder,suggesting an association between these miRNAs and atherosclerotic plaque stability.
hsa-mir-221	other	Atherosclerosis	27644883	Human aortic smooth muscle cell-derived exosomal miR-221/222 inhibits autophagy via a PTEN/Akt signaling pathway in human umbilical vein endothelial cells.
hsa-mir-221	other	Atherosclerosis	29737876	MicroRNA-221/222 expression in atherosclerotic coronary artery plaque versus internal mammarian artery and in peripheral blood samples.
hsa-mir-221	target gene	Atherosclerosis	26117405	Taken together, these results demonstrate that PGC-1α plays a protective role against the vascular complications of atherosclerosis. Moreover, the posttranscriptional regulation of PGC-1α by miR-19b/221/222 was unveiled,which provides a novel mechanism in which a panel of microRNAs can modulate endothelial cell apoptosis via the regulation mitochondrial function.
hsa-mir-221	target gene	Atherosclerosis	30362166	miR-221-3p inhibits oxidized low-density lipoprotein induced oxidative stress and apoptosis via targeting a disintegrin and metalloprotease-22.
hsa-mir-221	therapeutic target	Atherosclerosis	22138289	The opposite cellular effects of miR-221/222 on VSMCs and ECs may have important therapeutic applications in many vascular diseases such as atherosclerosis and restenosis after angioplasty.
hsa-mir-221	therapeutic target	Atherosclerosis	25893733	These findings suggest that manipulation of the miR-221/222-Ets-1-p21 pathway may offer a novel strategy for treatment of endothelial apoptosis and atherosclerosis.
hsa-mir-221	tissue_expression_ns	Atherosclerosis	28403739	Hydrogen Peroxide and Lipopolysaccharide Differentially Affect the Expression of MicroRNAs 10a, 33a, 21, 221 in Endothelial Cells Before and After Coculture With Monocytes.
hsa-mir-221	tissue_expression_up	Atherosclerosis	27288564	Aroclor 1260 increased miR-21, miR-31, miR-126, miR-221 and miR-222 expression levels.
hsa-mir-222	circulation_biomarker_diagnosis_ns	Atherosclerosis	20888330	The serum levels of miR-130a, miR-27b and miR-210 may serve as potential biomarkers for early stage ASO.
hsa-mir-222	circulation_biomarker_diagnosis_up	Atherosclerosis	20489169	miR-222:found high levels of expression for all of them in quiescent endothelial cells
hsa-mir-222	circulation_biomarker_prognosis_ns	Atherosclerosis	28301500	Circulating progenitor cells in hypertensive subjects: Effectiveness of a treatment with olmesartan in improving cell number and miR profile in addition to expected pharmacological effects.
hsa-mir-222	other	Atherosclerosis	21946298	Other known miRNAs,including miR-31, miR17-3p, miR-155, miR-221, miR-222, and miR-126, are important factors in the regulation of vascular inflammation.
hsa-mir-222	other	Atherosclerosis	24815336	The co-inertia approach in identification of specific microRNA in early and advanced atherosclerosis plaque.
hsa-mir-222	other	Atherosclerosis	26221589	Human miR-221/222 in Physiological and Atherosclerotic Vascular Remodeling.
hsa-mir-222	other	Atherosclerosis	26451018	Atherosclerotic plaque rupture is accompanied by a loss of miR-221 and miR-222 and an increase in p27Kip1 mRNA expression in the plaque shoulder,suggesting an association between these miRNAs and atherosclerotic plaque stability.
hsa-mir-222	other	Atherosclerosis	27644883	Human aortic smooth muscle cell-derived exosomal miR-221/222 inhibits autophagy via a PTEN/Akt signaling pathway in human umbilical vein endothelial cells.
hsa-mir-222	other	Atherosclerosis	29737876	MicroRNA-221/222 expression in atherosclerotic coronary artery plaque versus internal mammarian artery and in peripheral blood samples.
hsa-mir-222	target gene	Atherosclerosis	26117405	Taken together, these results demonstrate that PGC-1α plays a protective role against the vascular complications of atherosclerosis. Moreover, the posttranscriptional regulation of PGC-1α by miR-19b/221/222 was unveiled,which provides a novel mechanism in which a panel of microRNAs can modulate endothelial cell apoptosis via the regulation mitochondrial function.
hsa-mir-222	therapeutic target	Atherosclerosis	22138289	The opposite cellular effects of miR-221/222 on VSMCs and ECs may have important therapeutic applications in many vascular diseases such as atherosclerosis and restenosis after angioplasty.
hsa-mir-222	therapeutic target	Atherosclerosis	25893733	These findings suggest that manipulation of the miR-221/222-Ets-1-p21 pathway may offer a novel strategy for treatment of endothelial apoptosis and atherosclerosis.
hsa-mir-222	tissue_expression_up	Atherosclerosis	27288564	Aroclor 1260 increased miR-21, miR-31, miR-126, miR-221 and miR-222 expression levels.
hsa-mir-223	other	Atherosclerosis	25463083	MiR-223-mediated suppression of TF expression provides a novel molecular mechanism for the regulation of coagulation cascade, and suggests a clue against thrombogenesis during the process of atherosclerotic plaque rupture.
hsa-mir-223	target gene	Atherosclerosis	28460288	Thrombin-activated platelet-derived exosomes regulate endothelial cell expression of ICAM-1 via microRNA-223 during the thrombosis-inflammation response.
hsa-mir-223	tissue_expression_up	Atherosclerosis	26492242	an obvious increase of miR-223 was observed in aortic atherosclerotic lesions.
hsa-mir-23a	target gene	Atherosclerosis	30227118	MicroRNA-23a-5p promotes atherosclerotic plaque progression and vulnerability by repressing ATP-binding cassette transporter A1/G1 in macrophages.
hsa-mir-23b	other	Atherosclerosis	22955103	In addition, members of the miR-23-27-24 cluster are increased and specifically miR-23b blocks cell cycle progression, whereas miR-27b was shown to reduce endothelial cell repulsive signals.
hsa-mir-23b	other	Atherosclerosis	30300747	miR-10a, -19a, -23b, -17~92, -21, -663, -92a, -143/145, -101, -126, -712, -205, and -155 that play a critical role in endothelial function and atherosclerosis by targeting inflammation, cell cycle, proliferation, migration, apoptosis, and nitric oxide signaling
hsa-mir-24	other	Atherosclerosis	24815336	The co-inertia approach in identification of specific microRNA in early and advanced atherosclerosis plaque.
hsa-mir-24	target gene	Atherosclerosis	29250154	MicroRNA-24 inhibits the proliferation and migration of endothelial cells in patients with atherosclerosis by targeting importin-α3 and regulating inflammatory responses
hsa-mir-24	therapeutic target	Atherosclerosis	24990232	Taken together, our data demonstrates that downregulation of microRNA-24 promotes an invasive macrophage subset and plays a novel regulatory role in MMP-14 proteolytic activity and, therefore, plaque stability,highlighting its therapeutic potential.
hsa-mir-26a	circulation_biomarker_diagnosis_ns	Atherosclerosis	26333279	A specific circulating miRNAs profile is associated with migraine without aura. Remarkably, the same miRNAs are known to be modulated in the setting of atherosclerosis and stroke in humans. This study represents a first step towards further characterization of MO diagnosis/pathophysiology, also in relation to its link with cardiovascular risk.
hsa-mir-26a	target gene	Atherosclerosis	25613580	The role of miR-26a in atherosclerosis is mediated by its target EphA2 via a mechanism involving the p38 MAPK/VEGF pathway.
hsa-mir-26a	target gene	Atherosclerosis	25801675	MicroRNA-26a prevents endothelial cell apoptosis by directly targeting TRPC6 in the setting of atherosclerosis.
hsa-mir-26b	circulation_biomarker_diagnosis_ns	Atherosclerosis	26333279	A specific circulating miRNAs profile is associated with migraine without aura. Remarkably, the same miRNAs are known to be modulated in the setting of atherosclerosis and stroke in humans. This study represents a first step towards further characterization of MO diagnosis/pathophysiology, also in relation to its link with cardiovascular risk.
hsa-mir-27b	circulation_biomarker_diagnosis_ns	Atherosclerosis	26333279	A specific circulating miRNAs profile is associated with migraine without aura. Remarkably, the same miRNAs are known to be modulated in the setting of atherosclerosis and stroke in humans. This study represents a first step towards further characterization of MO diagnosis/pathophysiology, also in relation to its link with cardiovascular risk.
hsa-mir-27b	other	Atherosclerosis	22955103	In addition, members of the miR-23-27-24 cluster are increased and specifically miR-23b blocks cell cycle progression, whereas miR-27b was shown to reduce endothelial cell repulsive signals.
hsa-mir-27b	target gene	Atherosclerosis	26520906	The results presented here provide evidence that short-term modulation of miR-27b expression in wild-type mice regulates hepatic LDLR and ABCA1 expression but does not influence plasma and hepatic lipid levels.
hsa-mir-27b	target gene	Atherosclerosis	27755984	miRNA-27b modulates endothelial cell angiogenesis by directly targeting Naa15 in atherogenesis.
hsa-mir-29	other	Atherosclerosis	23774505	MicroRNA-containing microvesicles regulating inflammation in association with atherosclerotic disease.
hsa-mir-29	other	Atherosclerosis	26309238	Transcriptional and posttranscriptional mechanisms contribute to the dysregulation of elastogenesis in Schimke immuno-osseous dysplasia.
hsa-mir-296	circulation_biomarker_diagnosis_up	Atherosclerosis	20489169	miR-296:found high levels of expression for all of them in quiescent endothelial cells
hsa-mir-296	other	Atherosclerosis	20415654	Tumor angiogenesis is additionally controlled by miR-296 and miR-378.
hsa-mir-29a	circulation_biomarker_diagnosis_ns	Atherosclerosis	27997904	The Relationship of Plasma miR-29a and Oxidized Low Density Lipoprotein with Atherosclerosis.
hsa-mir-29a	circulation_biomarker_diagnosis_up	Atherosclerosis	28250354	Elevated Plasma miR-29a Levels Are Associated with Increased Carotid Intima-Media Thickness in Atherosclerosis Patients.
hsa-mir-29a	target gene	Atherosclerosis	26056009	our study demonstrates that miR-29a inhibits QKI, which in turn results in upregulation of scavenger receptor A (SRA) and lipid uptake.
hsa-mir-29a	transcription factor target	Atherosclerosis	28593745	ox-LDL increases microRNA-29a transcription through upregulating YY1 and STAT1 in macrophages.
hsa-mir-29b	circulation_biomarker_diagnosis_ns	Atherosclerosis	26333279	A specific circulating miRNAs profile is associated with migraine without aura. Remarkably, the same miRNAs are known to be modulated in the setting of atherosclerosis and stroke in humans. This study represents a first step towards further characterization of MO diagnosis/pathophysiology, also in relation to its link with cardiovascular risk.
hsa-mir-29b	therapeutic target	Atherosclerosis	25131924	The effect of miR-29b on endothelial permeability and apoptosis is mediated through the down-regulation of MT1. Thus, miR-29b may be a new therapeutic target for atherosclerosis.
hsa-mir-29b-1	epigenetics	Atherosclerosis	21266537	OxLDL up-regulates microRNA-29b, leading to epigenetic modifications of MMP-2/MMP-9 genes: a novel mechanism for cardiovascular diseases.
hsa-mir-29b-2	epigenetics	Atherosclerosis	21266537	OxLDL up-regulates microRNA-29b, leading to epigenetic modifications of MMP-2/MMP-9 genes: a novel mechanism for cardiovascular diseases.
hsa-mir-29c	circulation_biomarker_diagnosis_ns	Atherosclerosis	30308507	Plasma MicroRNA-29c Levels Are Associated with Carotid Intima-Media Thickness and is a Potential Biomarker for the Early Detection of Atherosclerosis.
hsa-mir-30	circulation_biomarker_diagnosis_down	Atherosclerosis	27379414	circulating miR-30 might be used as a biomarker for atherosclerosis
hsa-mir-30	circulation_biomarker_diagnosis_ns	Atherosclerosis	29531852	A common microRNA profile to different atherosclerotic disease locations was identified, including deregulation of miR-21, miR-30, miR-126, and miR-221-3p
hsa-mir-30	target gene	Atherosclerosis	26488467	Upregulation of miR-30 by HFD may impair the protective effects of endothelial cell autophagy against development of atherosclerosis through suppressing protein translation of ATG6.
hsa-mir-302a	therapeutic target	Atherosclerosis	25524771	miR-302a as a novel modulator of cholesterol efflux and a potential therapeutic target for suppressing atherosclerosis.
hsa-mir-30a	other	Atherosclerosis	26176854	we here report the successful use of miRNA technology to silence a platelet protein in megakaryoblastic cells and demonstrate its usefulness in functional assays. Hence, we believe that artificial miRNAs are suitable tools to unravel the role of a protein of interest in stem cells, megakaryocytes and platelets, thereby expanding their application to novel fields of basic and translational researc…
hsa-mir-30b	circulation_biomarker_diagnosis_ns	Atherosclerosis	26333279	A specific circulating miRNAs profile is associated with migraine without aura. Remarkably, the same miRNAs are known to be modulated in the setting of atherosclerosis and stroke in humans. This study represents a first step towards further characterization of MO diagnosis/pathophysiology, also in relation to its link with cardiovascular risk.
hsa-mir-30c	target gene	Atherosclerosis	30119891	MicroRNA-30c-5p inhibits NLRP3 inflammasome-mediated endothelial cell pyroptosis through FOXO3 down-regulation in atherosclerosis.
hsa-mir-30e	circulation_biomarker_diagnosis_ns	Atherosclerosis	26333279	A specific circulating miRNAs profile is associated with migraine without aura. Remarkably, the same miRNAs are known to be modulated in the setting of atherosclerosis and stroke in humans. This study represents a first step towards further characterization of MO diagnosis/pathophysiology, also in relation to its link with cardiovascular risk.
hsa-mir-30e	other	Atherosclerosis	28123167	miR-30e in VSMCs exerted an anti-atherosclerosis effect via inhibiting proliferation and migration, and promoting apoptosis of VSMCs
hsa-mir-31	other	Atherosclerosis	21946298	Other known miRNAs,including miR-31, miR17-3p, miR-155, miR-221, miR-222, and miR-126, are important factors in the regulation of vascular inflammation.
hsa-mir-31	tissue_expression_up	Atherosclerosis	27288564	Aroclor 1260 increased miR-21, miR-31, miR-126, miR-221 and miR-222 expression levels.
hsa-mir-320a	target gene	Atherosclerosis	25728840	MiR-320a contributes to atherogenesis by augmenting multiple risk factors and down-regulating SRF.
hsa-mir-328	target gene	Atherosclerosis	30324654	MicroRNA-328 ameliorates oxidized low-density lipoprotein-induced endothelial cells injury through targeting HMGB1 in atherosclerosis.
hsa-mir-33	other	Atherosclerosis	24086374	These results reveal a novel mechanism for the BA-mediated ABCA1 expression, which may provide new insights for developing strategies for modulating vascular inflammation and atherosclerosis.
hsa-mir-33	other	Atherosclerosis	24953492	Taken together, these results reveal that C. pneumoniae may negatively regulate ABCA1 expression via TLR2-NF-κB and miR-33 pathways in THP-1 macrophage-derived foam cells, which may provide new insights for understandingthe effects of C. pneumoniae on the pathogenesis of atherosclerosis.
hsa-mir-33	other	Atherosclerosis	27920122	MicroRNA-33 Controls Adaptive Fibrotic Response in the Remodeling Heart by Preserving Lipid Raft Cholesterol.
hsa-mir-33	other	Atherosclerosis	28296196	SIRT6 reduces macrophage foam cell formation by inducing autophagy and cholesterol efflux under ox-LDL condition.
hsa-mir-33	other	Atherosclerosis	28428217	microRNA-33 Regulates Macrophage Autophagy in Atherosclerosis.
hsa-mir-33	target gene	Atherosclerosis	23260873	Several miRNAs have been described to finely regulate lipid metabolism and the progression and regression of atherosclerosis including, miR-33, miR-122.
hsa-mir-33	therapeutic target	Atherosclerosis	30092598	miR-33 represents a novel target for the treatment of atherosclerosis
hsa-mir-33	transcription factor target	Atherosclerosis	27905947	Fibroblast growth factor 21 potentially inhibits microRNA-33 expression to affect macrophage actions.
hsa-mir-33a	circulation_biomarker_diagnosis_ns	Atherosclerosis	27664032	Aberrant expression of plasma microRNA-33a in an atherosclerosis-risk group.
hsa-mir-33a	other	Atherosclerosis	22274626	microRNA-33a and b (miR-33a/b) were discovered as key regulators of metabolic programs including cholesterol and fatty acid homeostasis.
hsa-mir-33a	other	Atherosclerosis	27923459	MicroRNAs in lipid metabolism and atherosclerosis.
hsa-mir-33a	target gene	Atherosclerosis	24499083	Dialysis method alters the expression of microRNA-33a and its target genes ABCA1,ABCG1 in THP-1 macrophages.
hsa-mir-33a	therapeutic target	Atherosclerosis	26645139	This review summarizes the current understanding of the functions of miR-33a/b and the progress in miRNA therapeutics for treatment of various diseases, including atherosclerosis.
hsa-mir-33a	tissue_expression_ns	Atherosclerosis	28403739	Hydrogen Peroxide and Lipopolysaccharide Differentially Affect the Expression of MicroRNAs 10a, 33a, 21, 221 in Endothelial Cells Before and After Coculture With Monocytes.
hsa-mir-33b	other	Atherosclerosis	22274626	microRNA-33a and b (miR-33a/b) were discovered as key regulators of metabolic programs including cholesterol and fatty acid homeostasis.
hsa-mir-33b	therapeutic target	Atherosclerosis	26645139	This review summarizes the current understanding of the functions of miR-33a/b and the progress in miRNA therapeutics for treatment of various diseases, including atherosclerosis.
hsa-mir-33b	therapeutic target	Atherosclerosis	30354203	miR-33b is a promising target for treating atherosclerosis
hsa-mir-342	other	Atherosclerosis	23513069	The microRNA-342-5p Fosters Inflammatory Macrophage Activation Through an Akt1-and microRNA-155-Dependent Pathway during Atherosclerosis
hsa-mir-34a	circulation_biomarker_diagnosis_up	Atherosclerosis	21820659	miR-21, miR-210, miR-34a, and miR-146a/b are up-regulated in human atherosclerotic plaques (compared to non-atherosclerotic left internal thoracic arteries (LITA)) in the Tampere Vascular Study.
hsa-mir-34a	other	Atherosclerosis	20627091	MiR-34a:MicroRNA-34a regulation of endothelial senescence
hsa-mir-34a	other	Atherosclerosis	25395581	miR-34a is involved in the flow-dependent regulation of endothelial inflammation.
hsa-mir-34a	target gene	Atherosclerosis	28485501	miR-34a Targets HDAC1-Regulated H3K9 Acetylation on Lipid Accumulation Induced by Homocysteine in Foam Cells.
hsa-mir-34a	target gene	Atherosclerosis	28688900	MiR-34a/sirtuin-1/foxo3a is involved in genistein protecting against ox-LDL-induced oxidative damage in HUVECs.
hsa-mir-34a	target gene	Atherosclerosis	29704100	Downregulation of miR-34a promotes endothelial cell growth and suppresses apoptosis in atherosclerosis by regulating Bcl-2.
hsa-mir-365	target gene	Atherosclerosis	28051250	MiR-365 participates in coronary atherosclerosis through regulating IL-6.
hsa-mir-370	target gene	Atherosclerosis	29663491	miR-370 can reduce inflammatory reaction and inhibit the ROS production by targeting TLR4 in THP-1 cells
hsa-mir-378	therapeutic target	Atherosclerosis	24675662	This study identified activator protein-1/miR-378/ATP-binding cassette transporter G1 as a novel cascade for CoQ10 in facilitating macrophage cholesterol efflux in vitro and in vivo. Our data thus imply that both CoQ10 and miR-378 are promising candidates for atherosclerosis prevention and treatment.
hsa-mir-382	therapeutic target	Atherosclerosis	25265644	Our findings indicated that the RP5-833A20.1/miR-382-5p/NFIA pathway was essential to the regulation of cholesterol homeostasis and inflammatory reactions and suggested that NFIA may represent a therapeutic target to ameliorate cardiovascular disease.
hsa-mir-410	therapeutic target	Atherosclerosis	25411193	Significant changes in genomic methylation were identified in atherosclerotic lesions. The most prominent gene cluster activated via hypomethylation was detected at imprinted chromosomal locus 14q32 with several clustered miRNAs that were up-regulated. These results suggest that epigenetic changes are involved in atherogenesis and may offer new potential therapeutic targets for vascular diseases.
hsa-mir-422a	other	Atherosclerosis	22370758	Co-expression in plaque tissue and non-classical monocytes.
hsa-mir-431	therapeutic target	Atherosclerosis	25411193	Significant changes in genomic methylation were identified in atherosclerotic lesions. The most prominent gene cluster activated via hypomethylation was detected at imprinted chromosomal locus 14q32 with several clustered miRNAs that were up-regulated. These results suggest that epigenetic changes are involved in atherogenesis and may offer new potential therapeutic targets for vascular diseases.
hsa-mir-432	therapeutic target	Atherosclerosis	25411193	Significant changes in genomic methylation were identified in atherosclerotic lesions. The most prominent gene cluster activated via hypomethylation was detected at imprinted chromosomal locus 14q32 with several clustered miRNAs that were up-regulated. These results suggest that epigenetic changes are involved in atherogenesis and may offer new potential therapeutic targets for vascular diseases.
hsa-mir-433	therapeutic target	Atherosclerosis	25411193	Significant changes in genomic methylation were identified in atherosclerotic lesions. The most prominent gene cluster activated via hypomethylation was detected at imprinted chromosomal locus 14q32 with several clustered miRNAs that were up-regulated. These results suggest that epigenetic changes are involved in atherogenesis and may offer new potential therapeutic targets for vascular diseases.
hsa-mir-490	target gene	Atherosclerosis	23821525	Ox-LDL could inhibit the expression of miR-490-3p and IGF1, whereas increase IGF2 expression. The inhibition of miR0-490-3p up-regulated its target gene PAPP-A and then increased the proteolysis of IGFBP-4. The increased expression of IGF2 and proteolysis of IGFBP-4 might activate pathways independent or dependent on IGF axis by autocrine and paracrine mechanisms and resulted in the VSMC prolifer…
hsa-mir-494	other	Atherosclerosis	26583674	Treatment with GSO-494 results in smaller atherosclerotic lesions with increased plaque stability. Inhibition of miR-494 may decrease the risk of surgical complications or even avert endarterectomy surgery in some cases.
hsa-mir-495	target gene	Atherosclerosis	25466836	MiR-495 could affect HUVECs proliferation and apoptosis by directly targeting CCL2. This is the first report to disclose the roles and mechanisms of miR-495 on HUVECs proliferation and apoptosis, which may provide a theoretical basis for clarifying the mechanisms of atherosclerosis.
hsa-mir-497	other	Atherosclerosis	27918592	MicroRNA-497 Induces Apoptosis and Suppresses Proliferation via the Bcl-2/Bax-Caspase9-Caspase3 Pathway and Cyclin D2 Protein in HUVECs.
hsa-mir-499a	target gene	Atherosclerosis	26184978	MiR-135b-5p and MiR-499a-3p Promote Cell Proliferation and Migration in Atherosclerosis by Directly Targeting MEF2C.
hsa-mir-503	target gene	Atherosclerosis	27829550	miR-503 inhibits platelet-derived growth factor-induced human aortic vascular smooth muscle cell proliferation and migration through targeting the insulin receptor.
hsa-mir-548p	other	Atherosclerosis	28336556	Human MicroRNA-548p Decreases Hepatic Apolipoprotein B Secretion and Lipid Synthesis.
hsa-mir-575	target gene	Atherosclerosis	30333257	MicroRNA-575 suppresses angiogenesis by targetingRab5-MEK-ERK pathway in endothelial cells.
hsa-mir-590	target gene	Atherosclerosis	25149060	MiR-590 attenuates lipid accumulation and pro-inflammatory cytokine secretion by targeting LPL gene in human THP-1 macrophages. Therefore, targeting miR-590 may offer a promising strategy to treat atherosclerotic cardiovascular diseases.
hsa-mir-638	circulation_biomarker_diagnosis_down	Atherosclerosis	30052155	Association between low levels of serum miR-638 and atherosclerotic plaque vulnerability in patients with high-grade carotid stenosis.
hsa-mir-663	other	Atherosclerosis	30300747	miR-10a, -19a, -23b, -17~92, -21, -663, -92a, -143/145, -101, -126, -712, -205, and -155 that play a critical role in endothelial function and atherosclerosis by targeting inflammation, cell cycle, proliferation, migration, apoptosis, and nitric oxide signaling
hsa-mir-663	tissue_expression_ns	Atherosclerosis	28234622	CagA-positive and CagA-negative Helicobacter pylori strains differentially affect the expression of micro RNAs 21, 92a, 155 and 663 in human umbilical vein endothelial cells.
hsa-mir-712	other	Atherosclerosis	24346612	The atypical mechanosensitive microRNA-712 derived from pre-ribosomal RNA induces endothelial inflammation and atherosclerosis.
hsa-mir-712	other	Atherosclerosis	30300747	miR-10a, -19a, -23b, -17~92, -21, -663, -92a, -143/145, -101, -126, -712, -205, and -155 that play a critical role in endothelial function and atherosclerosis by targeting inflammation, cell cycle, proliferation, migration, apoptosis, and nitric oxide signaling
hsa-mir-712	target gene	Atherosclerosis	26308181	Multifunctional Nanoparticles Facilitate Molecular Targeting and miRNA Delivery to Inhibit Atherosclerosis in ApoE(-/-) Mice.
hsa-mir-7-2	circulation_biomarker_diagnosis_ns	Atherosclerosis	30178428	miR-125b, miR-125a, let-7b, and let-7e could discriminate CARD patients from normal controls and other subtypes. Furthermore, ROC curves shown that miR-7-2-3p and miR-1908 showed significant area-under-the-curve values in both LAA and LAC patients
hsa-mir-758	target gene	Atherosclerosis	29660520	miR-758 mediates oxLDL-dependent vascular endothelial cell damage by suppressing the succinate receptor SUCNR1.
hsa-mir-9	lncRNA target	Atherosclerosis	26981838	HULC regulated TNF-伪-induced apoptosis through regulation of miR-9 expression.
hsa-mir-9	target gene	Atherosclerosis	28334721	MicroRNA-9 Inhibits NLRP3 Inflammasome Activation in Human Atherosclerosis Inflammation Cell Models through the JAK1/STAT Signaling Pathway.
hsa-mir-92-1	other	Atherosclerosis	30300747	miR-10a, -19a, -23b, -17~92, -21, -663, -92a, -143/145, -101, -126, -712, -205, and -155 that play a critical role in endothelial function and atherosclerosis by targeting inflammation, cell cycle, proliferation, migration, apoptosis, and nitric oxide signaling
hsa-mir-92a	other	Atherosclerosis	27923459	MicroRNAs in lipid metabolism and atherosclerosis.
hsa-mir-92a	other	Atherosclerosis	30300747	miR-10a, -19a, -23b, -17~92, -21, -663, -92a, -143/145, -101, -126, -712, -205, and -155 that play a critical role in endothelial function and atherosclerosis by targeting inflammation, cell cycle, proliferation, migration, apoptosis, and nitric oxide signaling
hsa-mir-92a	tissue_expression_ns	Atherosclerosis	28234622	CagA-positive and CagA-negative Helicobacter pylori strains differentially affect the expression of micro RNAs 21, 92a, 155 and 663 in human umbilical vein endothelial cells.
hsa-mir-98	other	Atherosclerosis	28436142	Cortisol is associated with low frequency of interleukin 10-producing B cells in patients with atherosclerosis.
hsa-mir-98	target gene	Atherosclerosis	29549823	MicroRNA-98 regulates foam cell formation and lipid accumulation through repression of LOX-1.
hsa-mir-98	transcription factor target	Atherosclerosis	25623956	Coculturing ECs with sSMCs under static condition causes initial increases of 4 anti-inflammatory miRs (146a/708/451/98) in ECs followed by decreases below basal levels at 7 days;
hsa-mir-99a	target gene	Atherosclerosis	27403035	MiR-99a inhibited the LPS-induced HUVECs inflammation via inhibition of the mTOR/NF-魏B signal.
hsa-mir-99b	other	Atherosclerosis	22370758	Co-expression in plaque tissue and classical monocytes.
